# Supplementary material for: Characterization of Dof Transcription Factors and the Heat-Tolerant Function of PeDof-11 in Passion Fruit (Passiflora edulis)
Source: Int J Mol Sci. 2023 Jul 28;24(15):12091. doi: 10.3390/ijms241512091 (PMC10418448; doi:10.3390/ijms241512091)
Supplement: Supplementary file 1 [file ijms-24-12091-s001.zip]

Archive with 5 entries (5 files):
- Table S1 The bioinformatics software and websites.jpg
- Table S2 The transcriptome data of passion fruit Dofs under the high temperuture treatment.xlsx
- Table S3 qPCR data of passion fruit Dofs under the high temperuture.xlsx
- Table S4 qPCR data of passion fruit  Dofs in different tissues..xlsx
- Table S5 The main cis-acting elements in the PeDofs.jpg
