# Supplementary material for: Characterization of Dof Transcription Factors and the Heat-Tolerant Function of PeDof-11 in Passion Fruit (Passiflora edulis)
Source: Int J Mol Sci. 2023 Jul 28;24(15):12091. doi: 10.3390/ijms241512091 (PMC10418448; doi:10.3390/ijms241512091)
Supplement: Supplementary file 1 [file ijms-24-12091-s001.zip › Table S2 The transcriptome data of passion fruit Dofs under the high temperuture treatment.xlsx]

## Sheet: Sheet1
Table S2.The transcriptome data of passion fruit Dof under the high temperuture treatment.
ID	Name	CK	High temperature 2h	High temperature 4h	High temperature 24h
P_edulia010000233.g	PeDof-1	11.8781	24.5543	13.2405	4.47848
P_edulia010001122.g	PeDof-2	0.820866	1.42438	0.878861	1.6683
P_edulia010002592.g	PeDof-3	5.46035	4.18193	6.05429	1.80845
P_edulia010002622.g	PeDof-4	3.06966	2.40825	2.69798	0.647394
P_edulia020006400.g	PeDof-5	17.1987	19.7803	20.8007	3.69761
P_edulia030008409.g	PeDof-6	1.02726	1.30762	1.62742	0.215285
P_edulia030009124.g	PeDof-7	9.21739	12.7371	4.88594	3.88526
P_edulia040010004.g	PeDof-8	0.358561	0.522987	0.467159	0.134942
P_edulia040010672.g	PeDof-9	4.04708	6.73905	5.57139	1.3095
P_edulia060015094.g	PeDof-10	22.9318	8.1384	15.3443	0.297754
P_edulia070018540.g	PeDof-11	13.816	87.3622	17.2637	5.63571
P_edulia080018881.g	PeDof-12	4.29193	4.72801	6.21798	1.28716
P_edulia080019069.g	PeDof-13	0.837531	0.894096	0.540264	0.146533
