# Supplementary material for: Characterization of Dof Transcription Factors and the Heat-Tolerant Function of PeDof-11 in Passion Fruit (Passiflora edulis)
Source: Int J Mol Sci. 2023 Jul 28;24(15):12091. doi: 10.3390/ijms241512091 (PMC10418448; doi:10.3390/ijms241512091)
Supplement: Supplementary file 1 [file ijms-24-12091-s001.zip › Table S3 qPCR data of passion fruit Dofs under the high temperuture.xlsx]

## Sheet: Sheet1
Table S3.qPCR data of passion fruit Dofs under the high temperature stress.
Name	CK	High temperature 2h	High temperature 4h	High temperature 24h
PeDof-1	1.0003	2.5213	1.3264	0.6521
PeDof-2	1.0006	2.2365	1.7724	3.0124
PeDof-3	1.0011	0.9562	1.8921	0.2425
PeDof-4	1.0013	0.7214	0.7889	0.2146
PeDof-5	1.0026	1.2364	1.7789	0.1542
PeDof-6	1.0012	1.8965	1.9221	0.3134
PeDof-7	1.0005	1.4256	0.6687	0.5423
PeDof-8	1.0008	2.3478	1.6324	0.4477
PeDof-9	1.0015	1.5698	1.4445	0.4125
PeDof-10	1.0007	0.3214	0.7412	0.0025
PeDof-11	1.0011	6.5874	1.4478	0.6974
PeDof-12	1.0008	1.2145	1.6587	0.2011
PeDof-13	1.0017	1.2364	0.5024	0.2987
