# Supplementary material for: Characterization of Dof Transcription Factors and the Heat-Tolerant Function of PeDof-11 in Passion Fruit (Passiflora edulis)
Source: Int J Mol Sci. 2023 Jul 28;24(15):12091. doi: 10.3390/ijms241512091 (PMC10418448; doi:10.3390/ijms241512091)
Supplement: Supplementary file 1 [file ijms-24-12091-s001.zip › Table S4 qPCR data of passion fruit Dofs in different tissues..xlsx]

## Sheet: Sheet1
Table S4.qPCR data of passion fruit Dofs in different tissues.
Gene name	leaf	root	stem	fruit
PeDof-1	1.0017c	2.3048b	0.2936d	4.4402a
PeDof-2	1.0013b	1.1123b	2.0182a	0.5272c
PeDof-3	1.0008c	3.3017a	1.2072c	2.4402b
PeDof-4	1.0012c	5.0283a	3.1236b	0.1274d
PeDof-5	1.0003b	0.2917c	0.3923c	3.2037a
PeDof-6	1.0004d	4.1028b	3.0263c	8.1027a
PeDof-7	1.0011c	3.2037a	1.1128c	2.2017b
PeDof-8	1.0007d	6.6027a	1.3392c	2.0375b
PeDof-9	1.0013b	2.0374a	1.1027b	0.2037c
PeDof-10	1.0004c	3.3472b	0.2088d	6.1098a
PeDof-11	1.0011d	6.8145a	5.6016b	2.1027c
PeDof-12	1.0002c	0.1037d	3.2036b	4.4401a
PeDof-13	1.0013d	3.0268b	2.1027c	5.4042a
